# Supplementary material for: Mass spectrometry data from identification of host-defense related proteins using label-free quantitative proteomic analysis of milk whey from cows with Staphylococcus aureus subclinical mastitis
Source: Data Brief. 2019 Jan 10;22:909–13. doi: 10.1016/j.dib.2019.01.013 (PMC6354741; doi:10.1016/j.dib.2019.01.013)
Supplement: Supplementary file 2 — Supplementary material [file mmc2.xlsx]

## Sheet: List of proteins identified
Supplementary Table 1: S. No- Serial number assaigned in alphabetic order to the protein entry, Entry is the UniProt accession ID, Entry name, Gnee names and Proteins names as listed in UniProt, LFQ intensity- Label free quantification intensistizes calculated for each protein as the best estimate satisfying all the pair-wise peptide comparisons, control samples (C1-C5) and samples with subclinic…
S. No.	Entry	Protein names	Entry name	Gene names	Protein names	LFQ intensity											N: Peptides	N: Razor + unique peptides	N: Unique peptides	N: Sequence coverage [%]	N: Unique + razor sequence coverage [%]	N: Unique sequence coverage [%]	N: Mol. weight [kDa]	N: Score	N: Intensity	N: MS/MS Count	Statistical analysis: Perseus software output				T: Protein Ids
						Control					Cows with Staphylococcus aureus Subclinical Mastitis																Control vs test
						C1	C2	C3	C4	C5	D1	D2	D3	D4	D5	D6											Student's t-test Significance	FDR	Student's t-test Difference	N: Student's t-test p-value
1	A0JNP2	A0JNP2	SG1D_BOVIN	SCGB1D	Secretoglobin family 1D member (LppAB)	25.1419	20.0014	27.1072	20.0014	28.2141	20.0014	20.0014	24.8639	26.6767	20.0014	27.2708	2	2	2	19.6	19.6	19.6	11.294	8.1489	2197000000	78			-0.95728	0.678659	A0JNP2
2	A6QLL8	A6QLL8	A6QLL8_BOVIN	ALDOA	Fructose-bisphosphate aldolase (EC 4.1.2.13)	20.0014	20.0014	20.0014	20.0014	20.0014	22.9045	26.2168	22.3183	22.3514	22.3586	20.0014	9	9	9	40.4	40.4	40.4	39.436	138.5	200040000	35	+		2.69042	0.0155777	A6QLL8
3	A6QLZ7	A6QLZ7	CRLD2_BOVIN	CRISPLD2	Cysteine-rich secretory protein LCCL domain-containing 2	20.0014	20.0014	20.0014	26.4196	25.9732	20.0014	24.4045	20.0014	20.0014	25.5927	24.9816	11	11	11	36.1	36.1	36.1	55.581	266.06	221600000	45			0.0177748	0.992554	A6QLZ7
4	E1B6Z6	E1B6Z6	E1B6Z6_BOVIN	LCN2	Lipocalin 2	20.0014	24.617	20.0014	20.0014	24.2919	26.9516	28.7558	27.3909	26.1504	27.9924	25.1706	13	13	13	61	61	61	22.983	308.2	2162900000	194	+	+	5.286	0.00125174	E1B6Z6
5	E1BGX8	E1BGX8	E1BGX8_BOVIN	HHIPL2	HHIP like 2	26.9713	28.3541	27.912	28.0614	26.8727	20.0014	25.0621	25.8522	26.7024	25.7354	26.6962	19	19	19	26.4	26.4	26.4	81.178	147.47	1282900000	170			-2.626	0.0521113	E1BGX8;F1MI35
6	F1MLW8	F1MLW8	F1MLW8_BOVIN		Uncharacterized protein	20.0014	24.0736	20.0014	20.0014	20.0014	24.2356	23.8116	25.4916	20.0014	20.0014	23.1152	6	4	4	26.6	18.9	18.9	24.623	139.05	218090000	58			1.96029	0.156	F1MLW8
7	F1MM32	F1MM32	F1MM32_BOVIN	QSOX1	Sulfhydryl oxidase (EC 1.8.3.2)	20.0014	25.801	26.5963	27.648	26.7993	24.831	25.3264	25.711	25.4609	25.9058	26.2633	11	11	11	25	25	25	62.886	323.31	1382000000	74			0.213842	0.868996	F1MM32
8	F1MMW8	F1MMW8	F1MMW8_BOVIN	M-SAA3.2	Serum amyloid A protein	20.0014	20.0014	20.0014	20.0014	20.0014	26.4324	25.5997	24.8885	23.8298	20.0014	20.0014	5	5	2	34.4	34.4	10.7	14.491	25.629	405390000	46	+		3.45747	0.023416	F1MMW8
9	F1MVJ8	F1MVJ8	F1MVJ8_BOVIN	OLFM4	Olfactomedin 4	20.0014	20.0014	20.0014	20.0014	20.0014	22.0654	22.513	21.708	20.0014	20.0014	20.0014	5	5	5	14.7	14.7	14.7	57.796	45.713	29989000	26			1.04703	0.0797808	F1MVJ8
10	F1MX50	F1MX50	F1MX50_BOVIN	CREG1	Cellular repressor of E1A stimulated genes 1	23.4133	20.0014	23.6174	20.0014	24.8377	24.8492	23.2339	20.0014	23.8686	26.2921	24.7112	5	5	5	40.7	40.7	40.7	23.958	165.37	564460000	130			1.45185	0.300349	F1MX50
11	F1MYX5	F1MYX5	F1MYX5_BOVIN	LCP1	Lymphocyte cytosolic protein 1	20.0014	20.0014	20.0014	20.0014	20.0014	24.8175	25.7222	24.4428	23.7897	25.7415	20.0014	13	13	13	29.3	29.3	29.3	70.111	238.12	382020000	78	+	+	4.08446	0.00219653	F1MYX5;A7E3Q8
12	F1N6Y1	F1N6Y1	F1N6Y1_BOVIN	GANAB	Glucosidase II alpha subunit	26.378	26.7935	26.9597	28.143	21.5443	20.0014	24.345	20.0014	24.6834	24.2745	24.0365	16	16	16	28.1	28.1	28.1	109.47	137.14	578000000	108			-3.07332	0.0626197	F1N6Y1
13	F1N726	F1N726	F1N726_BOVIN	GP2	Glycoprotein 2	25.602	26.4466	25.5917	24.4986	28.7509	25.3596	23.8699	20.0014	22.703	25.9767	26.2334	10	10	10	23.4	23.4	23.4	59.248	68.635	2401400000	138			-2.15394	0.120061	F1N726
14	F6R3I5	F6R3I5	F6R3I5_BOVIN	CRISP3	Uncharacterized protein	25.2073	25.3564	26.2085	25.801	26.2021	25.5184	26.4752	26.2947	25.795	26.9142	26.9249	8	8	8	37.6	37.6	37.6	27.144	110.45	1440400000	144			0.565332	0.112009	F6R3I5
15	G3MXB5	G3MXB5	G3MXB5_BOVIN		Uncharacterized protein	23.1588	22.6826	20.0014	20.8149	21.8398	25.398	24.6181	23.0612	24.6957	24.2753	24.3413	5	5	5	25.5	25.5	25.5	25.731	90.66	319490000	110	+	+	2.69878	0.00202678	G3MXB5
16	G3MXR2	G3MXR2	G3MXR2_BOVIN		Uncharacterized protein	23.9145	23.8061	25.3569	26.9595	24.4741	20.0014	23.9076	22.8529	24.1151	22.3317	22.3292	6	6	6	7.4	7.4	7.4	146.81	78.797	332190000	79	+		-2.31259	0.0236752	G3MXR2
17	G3MZ19	G3MZ19	G3MZ19_BOVIN	ZG16B, LOC100295741, BOS_22610	HRPE773-like	20.0014	20.0014	22.2366	20.0014	20.0014	20.0014	23.0851	25.8304	24.0441	26.6085	20.0014	7	6	6	59.9	54.8	54.8	17.605	41.693	393500000	44			2.81338	0.0642227	G3MZ19
18	G3MZ88	G3MZ88	G3MZ88_BOVIN	DNAJB9	DnaJ heat shock protein family (Hsp40) member B9	24.7451	20.0014	25.2397	25.2527	20.0014	20.0014	20.0014	22.9172	20.0014	22.7176	22.5271	4	4	4	26.9	26.9	26.9	25.715	25.105	176680000	51			-1.68707	0.230709	G3MZ88
19	G3N0V0	G3N0V0	G3N0V0_BOVIN		Uncharacterized protein	27.0888	27.4581	24.1469	24.7646	28.5334	28.2169	28.6185	29.4215	28.1104	29.0278	26.4466	10	6	6	44.8	21.2	21.2	35.951	81.121	6942400000	168			1.9086	0.0596044	G3N0V0
20	G3N1R1	G3N1R1	G3N1R1_BOVIN		Uncharacterized protein	20.0014	22.8365	21.0649	20.0014	20.0014	22.7439	22.4044	21.0055	20.0014	20.0014	20.0014	1	1	1	16.1	16.1	16.1	14.424	22.008	35043000	36			0.245221	0.753927	G3N1R1;G3N148
21	G3N2D8	G3N2D8	G3N2D8_BOVIN	GGT1	Uncharacterized protein	22.7393	23.3522	23.242	20.0014	23.2241	22.2148	20.0014	20.0014	22.5474	22.7424	23.3148	5	5	5	15.5	15.5	15.5	60.904	35.946	157970000	223			-0.70812	0.435558	G3N2D8
22	G3N2H4	G3N2H4	G3N2H4_BOVIN	AZU1	Azurocidin 1	20.0014	20.0014	20.0014	20.0014	20.0014	20.0014	24.8651	24.8126	20.0014	22.9838	20.0014	3	3	3	22.2	22.2	22.2	28.102	53.242	119360000	18			2.10956	0.084189	G3N2H4
23	G3X807	G3X807	G3X807_BOVIN		Histone H4	20.0014	20.0014	20.0014	20.0014	20.0014	25.4567	24.4257	24.1232	23.9274	26.6036	20.0014	6	6	6	53.1	53.1	53.1	10.949	52.092	400610000	60	+	+	4.08825	0.00289593	G3X807;P62803;E1BLC2;E1BBP7;E1B7N2;G3N2B8;E1B9M9;G3N081;G3MYX0
24	G5E5H7	G5E5H7	G5E5H7_BOVIN	PAEP	Progestagen associated endometrial protein	29.6418	28.7823	29.5801	29.7295	28.4542	28.0363	26.7595	27.5894	28.8409	25.2057	25.9254	19	3	3	80.9	18.5	18.5	19.911	82.896	12700000000	1063	+	+	-2.17802	0.00894257	G5E5H7
25	G5E604	G5E604	G5E604_BOVIN		Uncharacterized protein	20.0014	20.0014	20.0014	20.0014	20.0014	23.5609	21.9445	23.1065	23.329	20.0014	20.0014	4	4	3	52.3	52.3	43.9	11.058	164.84	137620000	44	+		1.98921	0.0247804	G5E604
26	G8JKW7	G8JKW7	G8JKW7_BOVIN	SERPINA3	Uncharacterized protein	20.0014	20.0014	20.0014	20.0014	20.0014	23.7431	22.8588	24.8672	24.6952	20.0014	20.0014	8	4	2	25.2	14.8	7.5	46.344	30.588	122220000	24	+		2.69312	0.0242506	G8JKW7
27	M5FKI8	M5FKI8	M5FKI8_BOVIN	LOC100295702, BOS_22609	Pancreatic adenocarcinoma upregulated factor-like	23.9083	20.0014	25.5759	20.0014	20.0014	25.3016	25.9702	28.0833	26.6245	23.52	20.0014	8	8	7	60.6	60.6	55.5	16.97	161.55	803850000	105			3.01915	0.104558	M5FKI8;F1N1Z8
28	O02853	O02853	PTGDS_BOVIN	PTGDS	Prostaglandin-H2 D-isomerase (EC 5.3.99.2) (Glutathione-independent PGD synthase) (Lipocalin-type prostaglandin-D synthase) (Prostaglandin-D2 synthase) (PGD2 synthase) (PGDS) (PGDS2)	20.0014	20.0014	20.0014	20.0014	20.0014	29.9359	26.3929	27.7257	27.5055	20.0014	20.0014	6	6	6	54.5	54.5	54.5	21.229	100.9	2890900000	96	+		5.25908	0.0223681	O02853
29	P01035	P01035	CYTC_BOVIN	CST3	Cystatin-C (Colostrum thiol proteinase inhibitor) (Cystatin-3)	20.0014	23.5999	25.0747	26.4673	23.614	21.8432	22.4834	20.0014	20.0014	23.6191	24.0574	5	5	5	56.8	56.8	56.8	16.265	62.691	256980000	41			-1.7505	0.194812	P01035
30	P01888	P01888	B2MG_BOVIN	B2M	Beta-2-microglobulin (Lactollin)	29.6118	29.9995	29.5682	29.0466	24.4636	28.5403	27.2525	26.4801	27.6287	24.2286	27.9481	5	5	5	57.6	57.6	57.6	13.677	187.2	8462800000	372			-1.52488	0.220283	P01888
31	P02666	P02666	CASB_BOVIN	CSN2	Beta-casein [Cleaved into: Casoparan; Antioxidant peptide; Casohypotensin]	29.6153	29.8109	29.1555	30.8321	29.0746	29.3797	30.4066	29.9259	31.168	30.5046	31.3328	7	7	1	45.5	45.5	6.2	25.107	323.31	31085000000	1312			0.75526	0.118729	P02666
32	P02702	P02702	FOLR1_BOVIN	FOLR1	Folate receptor alpha (FR-alpha) (Folate receptor 1) (Folate-binding protein 1) (FBP) (Milk folate-binding protein)	27.2716	27.4982	28.3633	27.1472	24.5728	27.5749	26.3293	26.1013	20.0014	25.3346	24.3118	10	10	10	59.3	59.3	59.3	27.921	171.5	1134900000	126			-2.02841	0.160844	P02702;Q0VCN9
33	P07589	P07589	FINC_BOVIN	FN1	Fibronectin (FN) [Cleaved into: Anastellin]	20.0014	23.1114	20.0014	20.0014	24.1193	23.6301	22.0683	23.9327	22.6158	25.0182	24.0179	19	19	19	12.3	12.3	12.3	272.15	184.65	332350000	74			2.10019	0.0527222	P07589
34	P07688	P07688	CATB_BOVIN	CTSB	Cathepsin B (EC 3.4.22.1) (BCSB) [Cleaved into: Cathepsin B light chain; Cathepsin B heavy chain]	20.0014	20.0014	20.0014	20.0014	20.0014	24.1739	22.3165	21.459	24.0707	20.0014	21.851	9	9	9	37	37	37	36.661	137.05	88432000	42	+	+	2.3107	0.0109193	P07688
35	P08037	P08037	B4GT1_BOVIN	B4GALT1, GALT, GGTB2	Beta-1,4-galactosyltransferase 1 (Beta-1,4-GalTase 1) (Beta4Gal-T1) (b4Gal-T1) (EC 2.4.1.-) (UDP-Gal:beta-GlcNAc beta-1,4-galactosyltransferase 1) (UDP-galactose:beta-N-acetylglucosamine beta-1,4-galactosyltransferase 1) [Cleaved into: Processed beta-1,4-galactosyltransferase 1] [Includes: Lactose synthase A protein (EC 2.4.1.22); N-acetyllactosamine synthase (EC 2.4.1.90) (Nal synthase); Beta-N-…	30.1734	29.2533	30.361	30.1383	29.038	28.4756	28.6175	27.9664	28.8853	28.7498	29.5622	12	12	12	43.3	43.3	43.3	44.842	265.82	10603000000	396	+	+	-1.08332	0.0109293	P08037
36	P10096	P10096	G3P_BOVIN	GAPDH, GAPD	Glyceraldehyde-3-phosphate dehydrogenase (GAPDH) (EC 1.2.1.12) (Peptidyl-cysteine S-nitrosylase GAPDH) (EC 2.6.99.-)	20.0014	20.0014	20.0014	20.0014	20.0014	24.7462	27.9849	25.5312	27.3681	25.3699	20.0014	8	8	8	34.2	34.2	34.2	35.868	187.73	1131100000	47	+	+	5.16554	0.00286089	P10096;Q2KJE5
37	P10790	P10790	FABPH_BOVIN	FABP3	Fatty acid-binding protein, heart (Fatty acid-binding protein 3) (Heart-type fatty acid-binding protein) (H-FABP) (Mammary-derived growth inhibitor) (MDGI)	26.7762	27.2353	28.4731	26.4137	26.1662	26.2303	26.8869	26.7686	27.3389	24.7913	27.0712	9	9	9	66.9	66.9	66.9	14.779	237.78	1728100000	303			-0.498358	0.392487	P10790
38	P11151	P11151	LIPL_BOVIN	LPL	Lipoprotein lipase (LPL) (EC 3.1.1.34)	30.5839	31.6787	30.8654	31.4705	29.6344	28.9031	28.8999	30.0452	30.2793	28.7949	28.744	13	13	13	41.2	41.2	41.2	53.377	323.31	12236000000	459	+	+	-1.56884	0.00703473	P11151
39	P12799	P12799	FIBG_BOVIN	FGG	Fibrinogen gamma-B chain (Gamma')	23.6211	23.8363	23.3381	20.0014	25.1962	24.4241	24.3324	26.0474	20.0014	24.6887	24.8839	9	9	9	31.1	31.1	31.1	50.243	111.9	531290000	102			0.864374	0.496496	P12799
40	P15396	P15396	ENPP3_BOVIN	ENPP3	Ectonucleotide pyrophosphatase/phosphodiesterase family member 3 (E-NPP 3) (Phosphodiesterase I beta) (PD-Ibeta) (Phosphodiesterase I/nucleotide pyrophosphatase 3) (CD antigen CD203c) [Includes: Alkaline phosphodiesterase I (EC 3.1.4.1); Nucleotide pyrophosphatase (NPPase) (EC 3.6.1.9) (Nucleotide diphosphatase)]	20.0014	20.0014	25.4146	25.2586	24.2179	20.0014	20.0014	20.0014	20.0014	20.0014	20.0014	7	7	7	12.4	12.4	12.4	99.522	46.055	109060000	27	+		-2.97739	0.0253905	P15396
41	P15467	P15467	RNAS4_BOVIN	RNASE4, RNS4	Ribonuclease 4 (RNase 4) (EC 3.1.27.-) (Ribonuclease BL4)	26.0174	27.381	27.397	27.0925	25.9648	25.8424	27.0236	26.4648	26.8033	25.2447	25.5246	4	4	4	38.7	38.7	38.7	13.741	137.66	1345800000	144			-0.619986	0.189326	P15467
42	P18892	P18892	BT1A1_BOVIN	BTN1A1, BTN	Butyrophilin subfamily 1 member A1 (BT)	27.7212	28.5694	28.765	28.0119	29.0047	27.5972	27.498	27.2006	27.0914	27.4372	28.4034	20	20	20	49.6	49.6	49.6	59.276	323.31	6208700000	514	+		-0.876473	0.0171026	P18892;F1MZI6;E1BQ22
43	P22226	P22226	CTHL1_BOVIN	CATHL1, BAC1	Cathelicidin-1 (Bactenecin-1) (Bac1) (Cyclic dodecapeptide)	20.0014	20.0014	20.0014	20.0014	20.0014	24.7051	25.6071	24.242	20.0014	24.7816	20.0014	6	6	6	38.1	38.1	38.1	17.6	199.22	251720000	86	+		3.2217	0.0201468	P22226;A0A0N4STN1
44	P24627	P24627	TRFL_BOVIN	LTF	Lactotransferrin (Lactoferrin) (EC 3.4.21.-) [Cleaved into: Lactoferricin-B (Lfcin-B)]	30.0158	30.2458	30.7204	29.9881	32.4911	32.9522	32.6694	32.7334	32.5486	33.7537	33.1637	63	63	61	69.9	69.9	68.4	78.056	323.31	120520000000	2810	+	+	2.27793	0.00088086	P24627
45	P26201	P26201	CD36_BOVIN	CD36, PAS4	Platelet glycoprotein 4 (Glycoprotein IIIb) (GPIIIB) (PAS IV) (PAS-4) (Platelet glycoprotein IV) (GPIV) (CD antigen CD36)	30.1855	29.9687	30.2433	30.2859	28.0236	28.7897	28.4659	27.9535	29.2191	27.5976	27.5475	9	9	9	23.7	23.7	23.7	52.94	190.5	8162400000	393	+		-1.47919	0.0153493	P26201
46	P26779	P26779	SAP_BOVIN	PSAP	Prosaposin (Proactivator polypeptide) [Cleaved into: Saposin-A (Protein A); Saposin-B (Cerebroside sulfate activator) (CSAct) (Dispersin) (Sphingolipid activator protein 1) (SAP-1) (Sulfatide/GM1 activator); Saposin-C (A1 activator) (Co-beta-glucosidase) (Glucosylceramidase activator) (Sphingolipid activator protein 2) (SAP-2); Saposin-D (Component C) (Protein C)]	26.2012	25.4182	20.0014	24.2851	25.4215	25.4942	20.0014	23.7819	24.1748	23.9991	23.6356	9	9	9	28.4	28.4	28.4	58.051	101.43	490630000	85			-0.750973	0.578237	P26779
47	P30922	P30922	CH3L1_BOVIN	CHI3L1	Chitinase-3-like protein 1 (39 kDa whey protein) (Cartilage glycoprotein 39) (CGP-39) (GP-39) (Chitinase-like protein 1) (CLP-1) (SPC-40) (Signal-processing protein)	25.0739	26.4997	25.1689	26.5604	20.0014	29.0759	28.7102	29.3863	30.2249	26.8775	27.5128	16	16	16	53.5	53.5	53.5	43.031	323.31	5336600000	303	+	+	3.97041	0.0100942	P30922
48	P33046	P33046	CTHL4_BOVIN	CATHL4	Cathelicidin-4 (Indolicidin)	20.0014	20.0014	20.0014	20.0014	20.0014	26.289	25.3066	25.7605	23.8062	24.561	20.0014	6	6	4	41.7	41.7	36.1	16.479	158.33	371510000	88	+	+	4.28605	0.00240038	P33046;G8JKZ9
49	P40673	P40673	HMGB2_BOVIN	HMGB2, HMG2	High mobility group protein B2 (High mobility group protein 2) (HMG-2)	20.0014	20.0014	20.0014	20.0014	20.0014	21.7816	21.8425	21.8083	20.0014	22.4709	20.0014	4	4	4	27.3	27.3	27.3	24.033	16.023	33349000	18	+		1.31627	0.0216103	P40673;P10103;E1BMK2
50	P50397	P50397	GDIB_BOVIN	GDI2, RABGDIB	Rab GDP dissociation inhibitor beta (Rab GDI beta) (Guanosine diphosphate dissociation inhibitor 2) (GDI-2)	20.0014	20.0014	24.9256	23.9006	24.4173	20.0014	24.005	20.0014	20.0014	23.8341	23.9371	9	9	6	27	27	18.2	50.488	171.38	157730000	40			-0.685842	0.632056	P50397
51	P54228	P54228	CTHL6_BOVIN	CATHL6, BMAP27	Cathelicidin-6 (Antibacterial peptide BMAP-27) (Myeloid antibacterial peptide 27)	20.0014	20.0014	20.0014	20.0014	20.0014	23.2245	23.4896	22.4506	20.0014	20.0014	20.0014	6	5	2	41.1	41.1	15.8	17.852	20.336	54418000	18			1.52674	0.0788403	P54228;P19661
52	P61585	P61585	RHOA_BOVIN	RHOA, ARHA, RHO12	Transforming protein RhoA (Gb) (p21)	23.3831	20.0014	24.4958	24.1754	20.0014	20.0014	23.5695	22.8415	23.2431	25.151	20.0014	4	4	4	18.7	18.7	18.7	21.768	20.888	144940000	36			0.0565681	0.966183	P61585;Q1RMJ6;Q3ZBW5
53	P63048	P63048	RL40_BOVIN	UBA52, UBCEP2	Ubiquitin-60S ribosomal protein L40 (Ubiquitin A-52 residue ribosomal protein fusion product 1) [Cleaved into: Ubiquitin; 60S ribosomal protein L40 (CEP52)]	22.6301	22.0487	20.0014	21.2758	20.0014	21.8193	20.0014	20.0014	20.0014	20.0014	20.0014	5	5	5	41.4	41.4	41.4	14.728	85.599	28832000	26			-0.88709	0.163681	P63048;P62992;P0CG53;E1B9K1;P0CH28
54	P63258	P63258	ACTG_BOVIN	ACTG1, ACTG	Actin, cytoplasmic 2 (Gamma-actin) [Cleaved into: Actin, cytoplasmic 2, N-terminally processed]	22.0742	21.5333	22.0846	20.0014	20.0014	28.2367	29.5969	27.4664	26.0834	26.3736	21.8544	18	18	9	69.1	69.1	45.3	41.792	199.37	2802100000	218	+	+	5.4629	0.00201371	P63258;P60712
55	P79121	P79121	TIMP3_BOVIN	TIMP3	Metalloproteinase inhibitor 3 (Tissue inhibitor of metalloproteinases 3) (TIMP-3)	23.9396	24.1712	24.0135	23.381	24.5503	20.0014	23.5837	23.226	23.6804	24.3732	24.007	6	6	6	33.6	33.6	33.6	24.197	43.512	338520000	94			-0.86583	0.270311	P79121
56	P79345	P79345	NPC2_BOVIN	NPC2	Epididymal secretory protein E1 (EPV20) (Niemann Pick type C2 protein homolog)	27.5281	27.9219	28.244	28.1139	27.763	28.0147	27.3519	27.0805	26.7493	26.9544	27.1045	9	9	9	53.7	53.7	53.7	16.64	246.96	2709800000	261	+	+	-0.704964	0.0133409	P79345
57	P80025	P80025	PERL_BOVIN	LPO	Lactoperoxidase (LPO) (EC 1.11.1.7)	32.6249	32.2978	32.0172	32.6736	30.8071	30.0456	30.5668	29.7001	30.8234	29.8351	29.9779	31	31	31	54.6	54.6	54.6	80.641	323.31	36655000000	1012	+	+	-1.92599	0.000520151	P80025
58	P80177	P80177	MIF_BOVIN	MIF	Macrophage migration inhibitory factor (MIF) (EC 5.3.2.1) (L-dopachrome isomerase) (L-dopachrome tautomerase) (EC 5.3.3.12) (Phenylpyruvate tautomerase) (p12A)	20.0014	20.0014	20.9927	20.0014	20.0014	21.0969	21.675	20.0014	21.5021	20.0014	20.0014	2	2	2	17.4	17.4	17.4	12.343	8.6844	22209000	23			0.513378	0.235397	P80177
59	P80195	P80195	GLCM1_BOVIN	GLYCAM1	Glycosylation-dependent cell adhesion molecule 1 (GlyCAM-1) (28 kDa milk glycoprotein PP3) (Lactophorin) (Proteose-peptone component 3) (PP3)	32.4057	32.8208	31.7266	32.5498	32.2432	31.781	32.1095	31.371	30.9877	32.6578	31.9237	12	12	12	47.7	47.7	47.7	17.151	312.51	82546000000	724			-0.544104	0.112906	P80195
60	P80457	P80457	XDH_BOVIN	XDH	Xanthine dehydrogenase/oxidase [Includes: Xanthine dehydrogenase (XD) (EC 1.17.1.4); Xanthine oxidase (XO) (EC 1.17.3.2) (Xanthine oxidoreductase) (XOR)]	28.0779	27.914	28.4974	29.2105	27.7693	27.4414	28.1321	26.7709	26.9915	28.7748	28.7953	51	51	51	49.8	49.8	49.8	146.79	323.31	4567800000	487			-0.476137	0.32959	P80457;CON__Q9Z2K1;CON__Q3ZAW8
61	P81265	P81265	PIGR_BOVIN	PIGR	Polymeric immunoglobulin receptor (PIgR) (Poly-Ig receptor) [Cleaved into: Secretory component]	30.2553	29.4365	29.2561	28.3977	30.3961	29.9936	29.3502	29.3657	29.3773	28.8526	28.8348	30	30	30	54.6	54.6	54.6	82.434	323.31	17216000000	1519			-0.252638	0.52319	P81265
62	Q0IIH5	Q0IIH5	Q0IIH5_BOVIN	NUCB2	Nucleobindin 2	20.0014	22.9817	20.0014	20.0014	24.092	23.2135	23.5456	20.0014	20.0014	24.156	22.0872	5	5	5	16.6	16.6	16.6	49.188	23.79	228390000	44			0.751914	0.526387	Q0IIH5
63	Q0P569	Q0P569	NUCB1_BOVIN	NUCB1	Nucleobindin-1	28.5285	26.6562	26.6244	26.3429	26.6153	27.1481	24.8464	24.2628	25.392	24.4309	24.6128	15	15	15	44.7	44.7	44.7	54.982	323.31	1649400000	150	+	+	-1.83797	0.0137164	Q0P569
64	Q0V8B6	Q0V8B6	TPP1_BOVIN	TPP1, CLN2	Tripeptidyl-peptidase 1 (TPP-1) (EC 3.4.14.9) (Tripeptidyl aminopeptidase) (Tripeptidyl-peptidase I) (TPP-I)	20.0014	20.0014	20.0014	20.0014	22.3414	22.2014	20.0014	20.0014	20.0014	22.9058	21.7547	5	5	5	16	16	16	61.351	26.19	69099000	17			0.674957	0.376	Q0V8B6
65	Q1JPB0	Q1JPB0	ILEU_BOVIN	SERPINB1	Leukocyte elastase inhibitor (LEI) (Serpin B1)	20.0014	20.0014	20.0014	20.0014	20.0014	25.8569	26.6352	24.4568	23.3974	25.5277	20.0014	7	7	7	23.9	23.9	23.9	42.235	173.08	524990000	87	+	+	4.31117	0.00317255	Q1JPB0;Q5BIR5;O02739;F1N0T3;A6QPW6
66	Q27960	Q27960	NPT2B_BOVIN	SLC34A2	Sodium-dependent phosphate transport protein 2B (Sodium-phosphate transport protein 2B) (Na(+)-dependent phosphate cotransporter 2B) (Sodium/phosphate cotransporter 2B) (Na(+)/Pi cotransporter 2B) (NaPi-2b) (Solute carrier family 34 member 2)	24.4312	20.0014	24.4797	20.0014	25.2582	20.0014	20.0014	20.0014	20.0014	23.7802	24.0532	6	6	6	14.3	14.3	14.3	75.825	67.005	289480000	30			-1.52787	0.301345	Q27960;A7YY70
67	Q27968	Q27968	DNJC3_BOVIN	DNAJC3, P58IPK	DnaJ homolog subfamily C member 3 (Interferon-induced, double-stranded RNA-activated protein kinase inhibitor) (Protein kinase inhibitor of 58 kDa) (Protein kinase inhibitor p58)	26.1459	25.962	25.9056	26.5021	20.0014	23.4744	20.0014	20.0014	24.9641	20.0014	20.0014	4	4	4	14.9	14.9	14.9	57.704	65.813	278870000	39	+		-3.49606	0.0444753	Q27968
68	Q29451	Q29451	MA2B1_BOVIN	MAN2B1, MANB	Lysosomal alpha-mannosidase (Laman) (EC 3.2.1.24) (Lysosomal acid alpha-mannosidase) (Mannosidase alpha class 2B member 1) (Mannosidase alpha-B) [Cleaved into: Lysosomal alpha-mannosidase A peptide; Lysosomal alpha-mannosidase B peptide; Lysosomal alpha-mannosidase C peptide; Lysosomal alpha-mannosidase D peptide; Lysosomal alpha-mannosidase E peptide]	22.2536	23.2661	20.0014	20.0014	23.4544	20.0014	20.0014	20.0014	20.0014	23.7948	23.0801	5	5	5	7.8	7.8	7.8	112.92	28.803	124220000	21			-0.648629	0.555598	Q29451
69	Q2NKV1	Q2NKV1	Q2NKV1_BOVIN	ANG, RAA1	Angiogenin, ribonuclease, RNase A family, 5 (Ribonuclease A A1)	26.0778	27.0284	27.0157	27.3704	28.2964	24.9148	26.855	26.2309	26.6667	27.2651	27.4093	6	6	6	38.5	38.5	38.5	17.003	75.133	2489700000	245			-0.600808	0.279016	Q2NKV1;P10152
70	Q2TBI0	Q2TBI0	LBP_BOVIN	LBP	Lipopolysaccharide-binding protein (LBP)	20.0014	23.828	22.1491	20.0014	23.8837	26.1744	23.9332	24.0664	24.3211	25.3911	24.0908	12	12	12	35.8	35.8	35.8	53.697	193.74	465670000	119	+	+	2.69009	0.0137045	Q2TBI0
71	Q2TBU0	Q2TBU0	HPT_BOVIN	HP	Haptoglobin (Zonulin) [Cleaved into: Haptoglobin alpha chain; Haptoglobin beta chain]	20.0014	20.0014	20.0014	20.0014	20.0014	28.1854	29.1072	27.4038	26.5809	27.4179	20.0014	17	17	17	49.1	49.1	49.1	44.859	250.99	2544400000	164	+	+	6.44803	0.00180575	Q2TBU0
72	Q32KV6	Q32KV6	SIL1_BOVIN	SIL1	Nucleotide exchange factor SIL1	24.5378	24.669	25.2866	25.1755	25.4985	23.3696	23.6522	23.2011	24.1129	25.445	22.7746	11	11	11	31.8	31.8	31.8	52.581	258.13	536570000	127	+		-1.27426	0.0207734	Q32KV6
73	Q3SYR8	Q3SYR8	Q3SYR8_BOVIN	IGJ, JCHAIN	Immunoglobulin J chain (Joining chain of multimeric IgA and IgM)	22.9144	23.9493	22.0271	21.6621	20.0014	24.4413	25.5553	24.3871	25.3246	20.0014	25.8266	2	2	2	15.9	15.9	15.9	17.857	12.037	597360000	100			2.14519	0.0935702	Q3SYR8
74	Q3SYV4	Q3SYV4	CAP1_BOVIN	CAP1	Adenylyl cyclase-associated protein 1 (CAP 1)	20.0014	20.0014	20.0014	20.0014	20.0014	23.3325	24.5791	20.0014	20.0014	23.2153	20.0014	4	4	4	16.3	16.3	16.3	51.272	68.654	94354000	14			1.85378	0.0804994	Q3SYV4
75	Q3ZBX9	Q3ZBX9	H2AJ_BOVIN	H2AFJ	Histone H2A.J (H2a/j)	20.0014	20.0014	20.0014	20.0014	20.0014	25.3677	25.5703	26.37	25.4691	25.7826	24.2584	4	4	1	49.6	49.6	22.5	14.019	144.26	580060000	88	+	+	5.46829	2.93563e-08	Q3ZBX9;P0C0S9;G8JL00;F2Z4G5;A4IFU5;A0A0A0MPA2;A0A0A0MP90;A0A0A0MP93;Q17QG8;F1MLQ1;E1BH22
76	Q3ZBZ1	Q3ZBZ1	CAB45_BOVIN	SDF4, CAB45	45 kDa calcium-binding protein (Cab45) (Stromal cell-derived factor 4) (SDF-4)	24.5232	20.0014	24.1376	20.0014	24.0876	22.211	20.0014	20.0014	20.0014	22.8466	23.7275	7	7	7	22.8	22.8	22.8	41.106	19.576	179740000	30			-1.08535	0.392097	Q3ZBZ1
77	Q3ZCD0	Q3ZCD0	CD81_BOVIN	CD81	CD81 antigen (CD antigen CD81)	27.0499	26.4105	26.6192	26.8167	24.3552	25.5634	25.2999	24.4542	26.0432	20.0014	20.0014	2	2	2	16.5	16.5	16.5	25.853	106.4	771510000	59			-2.6897	0.0755906	Q3ZCD0
78	Q3ZCH5	Q3ZCH5	ZA2G_BOVIN	AZGP1	Zinc-alpha-2-glycoprotein (Zn-alpha-2-GP) (Zn-alpha-2-glycoprotein)	27.5334	27.5808	26.2383	25.8845	26.4854	27.4037	26.281	26.1098	26.6115	25.3317	25.9367	22	22	22	64.2	64.2	64.2	33.851	197.52	1893100000	455			-0.465402	0.320195	Q3ZCH5
79	Q3ZCJ8	Q3ZCJ8	CATC_BOVIN	CTSC	Dipeptidyl peptidase 1 (EC 3.4.14.1) (Cathepsin C) (Cathepsin J) (Dipeptidyl peptidase I) (DPP-I) (DPPI) (Dipeptidyl transferase) [Cleaved into: Dipeptidyl peptidase 1 exclusion domain chain (Dipeptidyl peptidase I exclusion domain chain); Dipeptidyl peptidase 1 heavy chain (Dipeptidyl peptidase I heavy chain); Dipeptidyl peptidase 1 light chain (Dipeptidyl peptidase I light chain)]	20.0014	20.0014	20.0014	20.0014	20.0014	24.3778	20.0014	22.666	20.0014	23.4711	20.0014	6	6	6	19.9	19.9	19.9	51.948	30.216	95680000	24			1.75178	0.0834271	Q3ZCJ8
80	Q4GZT4	Q4GZT4	ABCG2_BOVIN	ABCG2	ATP-binding cassette sub-family G member 2 (Urate exporter) (CD antigen CD338)	24.7956	24.2593	26.834	26.2753	24.8051	22.265	23.8514	22.7101	23.1763	24.3179	22.0436	12	12	12	22.9	22.9	22.9	72.724	225.73	454980000	136	+	+	-2.33314	0.00370295	Q4GZT4
81	Q5EAB4	Q5EAB4	CHID1_BOVIN	CHID1	Chitinase domain-containing protein 1	24.1529	20.0014	23.9946	26.1031	20.0014	20.0014	20.0014	20.0014	20.0014	23.4525	20.0014	6	6	6	23.2	23.2	23.2	44.562	17.142	76639000	41			-2.27408	0.107558	Q5EAB4
82	Q6R8F2	Q6R8F2	CADH1_BOVIN	CDH1	Cadherin-1 (Epithelial cadherin) (E-cadherin) (CD antigen CD324) [Cleaved into: E-Cad/CTF1; E-Cad/CTF2; E-Cad/CTF3]	20.0014	22.2301	20.0014	20.0014	20.0014	20.0014	21.8037	21.6974	22.5179	20.0014	20.0014	3	3	3	4.9	4.9	4.9	97.936	4.8841	107830000	28			0.556706	0.414631	Q6R8F2
83	Q71SP7	Q71SP7	FAS_BOVIN	FASN	Fatty acid synthase (EC 2.3.1.85) [Includes: [Acyl-carrier-protein] S-acetyltransferase (EC 2.3.1.38); [Acyl-carrier-protein] S-malonyltransferase (EC 2.3.1.39); 3-oxoacyl-[acyl-carrier-protein] synthase (EC 2.3.1.41); 3-oxoacyl-[acyl-carrier-protein] reductase (EC 1.1.1.100); 3-hydroxyacyl-[acyl-carrier-protein] dehydratase (EC 4.2.1.59); Enoyl-[acyl-carrier-protein] reductase (EC 1.3.1.39); Ole…	28.4967	26.4146	28.8766	29.7445	25.7978	20.0014	25.4314	25.6392	25.9341	24.9783	25.2123	40	40	40	27.3	27.3	27.3	274.55	323.31	1718100000	247	+		-3.33325	0.0231248	Q71SP7
84	Q8SPP7	Q8SPP7	PGRP1_BOVIN	PGLYRP1, PGLYRP, PGRP	Peptidoglycan recognition protein 1 (Oligosaccharide-binding protein) (OBP) (Peptidoglycan recognition protein short) (PGRP-S)	20.0014	20.0014	20.0014	20.0014	20.0014	27.2716	29.8374	29.3644	27.1224	29.5156	24.4304	10	10	10	73.7	73.7	73.7	21.063	323.31	5407900000	287	+	+	7.92223	1.41716e-05	Q8SPP7
85	Q8WML4	Q8WML4	MUC1_BOVIN	MUC1	Mucin-1 (MUC-1) (CD antigen CD227) [Cleaved into: Mucin-1 subunit alpha (MUC1-NT) (MUC1-alpha); Mucin-1 subunit beta (MUC1-beta) (MUC1-CT)]	28.2629	27.3926	28.5128	30.1343	27.5193	25.6545	25.1884	20.0014	26.3439	26.8932	27.8552	3	3	3	5	5	5	58.091	37.667	3103100000	133	+		-3.04163	0.047544	Q8WML4
86	Q95114	Q95114	MFGM_BOVIN	MFGE8	Lactadherin (BP47) (Components 15/16) (MFGM) (MGP57/53) (Milk fat globule-EGF factor 8) (MFG-E8) (PAS-6/PAS-7 glycoprotein) (SED1) (Sperm surface protein SP47)	30.5855	29.7243	30.3157	30.1938	30.1248	28.7075	30.2807	29.8691	29.8791	30.3201	30.1499	30	30	30	60.7	60.7	60.7	47.41	323.31	15148000000	761			-0.32109	0.310836	Q95114
87	Q95122	Q95122	CD14_BOVIN	CD14	Monocyte differentiation antigen CD14 (Myeloid cell-specific leucine-rich glycoprotein) (CD antigen CD14)	28.8778	28.4416	29.3601	29.4905	28.5514	26.8312	27.3736	27.0069	27.0717	27.2562	27.9252	9	9	9	39.4	39.4	39.4	39.666	292.72	5369300000	209	+	+	-1.70014	9.72436e-05	Q95122
88	Q9MZ06	Q9MZ06	FGFP1_BOVIN	FGFBP1, FGFBP	Fibroblast growth factor-binding protein 1 (FGF-BP) (FGF-BP1) (FGF-binding protein 1) (FGFBP-1)	26.2008	25.138	25.8123	20.0014	20.0014	24.3504	24.9846	24.6078	26.5055	20.0014	26.4377	5	5	5	34.6	34.6	34.6	26.188	53.855	497890000	56			1.05047	0.543831	Q9MZ06
89	Q9TUM6	Q9TUM6	PLIN2_BOVIN	PLIN2, ADFP, ADRP	Perilipin-2 (Adipophilin) (Adipose differentiation-related protein) (ADRP)	27.6099	27.0651	28.9711	28.9373	28.5963	25.6367	26.7249	26.4866	27.0507	27.3398	26.8931	18	18	18	56.2	56.2	56.2	49.368	323.31	3106000000	341	+	+	-1.54732	0.00624415	Q9TUM6
90	Q9XSG3	Q9XSG3	IDHC_BOVIN	IDH1, ICDH	Isocitrate dehydrogenase [NADP] cytoplasmic (IDH) (EC 1.1.1.42) (Cytosolic NADP-isocitrate dehydrogenase) (IDP) (NADP(+)-specific ICDH) (Oxalosuccinate decarboxylase)	25.202	23.6992	26.1292	26.2888	24.8923	22.8138	23.3054	20.0014	24.3136	20.0014	23.4911	10	10	10	30.7	30.7	30.7	46.785	77.651	456900000	64	+	+	-2.92122	0.0125819	Q9XSG3;Q04467
91	Q9XSJ4	Q9XSJ4	ENOA_BOVIN	ENO1	Alpha-enolase (EC 4.2.1.11) (2-phospho-D-glycerate hydro-lyase) (Enolase 1) (HAP47) (Non-neural enolase) (NNE) (Phosphopyruvate hydratase)	20.0014	20.0014	20.0014	20.0014	20.0014	23.2716	23.5992	22.7599	20.0014	23.8312	20.0014	5	5	5	17.5	17.5	17.5	47.326	96.86	88175000	25	+		2.24271	0.0206804	Q9XSJ4;Q3ZC09;A6QR19
